# Supplementary material for: Association between hypertension and neurovascular inflammation in both normal-appearing white matter and white matter hyperintensities
Source: Acta Neuropathol Commun. 2023 Jan 4;11:2. doi: 10.1186/s40478-022-01497-3 (PMC9811756; doi:10.1186/s40478-022-01497-3)
Supplement: Supplementary file 1 — Additional file 1: Table S1. Detailed case characteristics (hypertension, gender, age and cause of death). Table S1 includes detailed case specific characteristics (hypertension, gender, age, year of death and cause of death). Causes of death were extracted from final pathology reports. [file 40478_2022_1497_MOESM1_ESM.xlsx]

## Sheet: Table S1. Reason of death
Table S1. Detailed case characteristics (hypertension, gender, age and cause of death)
Case no.	Hypertension	Gender	Age (years)	Death (year)	Cause of death a
1	No	F	76.4164	2016	Euthanasia
2	No	F	93.4	2017	Heart failure
3	No	F	72.7808	2018	Pneumonia
4	No	M	85.6055	2018	Natural death
5	No	M	75.4164	2019	Aneurysm
6	Yes	M	77.2959	2016	Pneumonia
7	Yes	M	81.0932	2016	Pancreatic cancer
8	Yes	M	78.3562	2016	Mesothelioma
9	Yes	F	78.9233	2016	Euthanasia
10	Yes	F	85.3644	2016	Pneumonia
11	Yes	M	82.6822	2016	Heart failure
12	Yes	M	83.0603	2016	Abdominal aneurysm
13	Yes	M	90.1589	2017	Natural death
14	Yes	F	97.5671	2017	Natural death
15	Yes	M	76.6575	2017	Pneumonia
16	Yes	F	91.3479	2017	Euthanasia
17	Yes	F	84.9014	2017	AD
18	Yes	M	86.263	2017	Intracerebral hemorrhage (right hemisphere)
19	Yes	F	78.9507	2018	Natural death
20	Yes	M	70.1096	2018	Euthanasia
21	Yes	F	73.0795	2019	Lung cancer with metastasis (excl. brain)
22	Yes	M	65.2932	2015	Natural death
Abbreviations: AD: Alzheimer's diesase
a Extracted from final pathology report
