# Supplementary material for: Association between hypertension and neurovascular inflammation in both normal-appearing white matter and white matter hyperintensities
Source: Acta Neuropathol Commun. 2023 Jan 4;11:2. doi: 10.1186/s40478-022-01497-3 (PMC9811756; doi:10.1186/s40478-022-01497-3)
Supplement: Supplementary file 2 — Additional file 2: Table S2. Pearson correlation between WMH volume and neurovascular inflammation. Table S2 shows the Pearson correlation (r) scores as well as the p values after Bonferroni correction. [file 40478_2022_1497_MOESM2_ESM.xlsx]

## Sheet: Table S2. Pearson correlation
Table S2. Pearson correlation between WMH volume and neurovascular inflammation
	Micrgolia (IBA1)					Astroglia (GFAP)		Perivascular inflammation
	Frequency	Area	Intensity	Average length	Circularity	Area	Intensity	Perivascular inflammation present	Mild	Moderate	Severe	Presence of close-range perivascular inflammation
Pearson Correlation (r)	0.288	0.302	0.375	-0.033	0.235	-0.012	-0.007	-0.042	0.06	-0.142	0.079	0.042
p value a	0.768	0.624	0.204	1	1	1	1	1	1	1	1	1
Abbreviations: GFAP: glial fibrillary acidic protein; IBA1: ionized calcium-binding adaptor molecule 1
a p values represent values after Bonferroni correction
